# Supplementary material for: Pathogen blocking in Wolbachia-infected Aedes aegypti is not affected by Zika and dengue virus co-infection
Source: PLoS Negl Trop Dis. 2019 May 20;13(5):e0007443. doi: 10.1371/journal.pntd.0007443 (PMC6544317; doi:10.1371/journal.pntd.0007443)
Supplement: S2 File — (XLSX) [file pntd.0007443.s002.xlsx]

## Sheet: ZIKV
S2 File - Infection Data
ZIKV mono-infection
Data are presented as ZIKV copies per tissue, zeroes represent samples with no detectable infection, each sample is a single head/thorax from a female mosquito
WT - No Wolbachia
Mel - infected by the wMel Wolbachia strain
	7dpi	7dpi	14dpi	14dpi	21dpi	21dpi
	WT	Mel	WT	Mel	WT	Mel
	74314000	0	1.02416e+09	17305.3	0	7.94724e+06
	18348456	0	7.69693e+08	1003104	435897600	0
	0	0	389653200	0	410918960	0
	0	0	4.70629e+08	0	0	0
	16889984	0	542110400	0	0	0
	25906944	0	5.02395e+08	0	0	125640
	81532348	0	2.39342e+08	0	319897600	0
	63837432	0	707915520	0	262226800	0
	405991200	0	4.95181e+08	65313320	778563960	0
	0	0	707007280	0	383293680	0
	896308000	0	959287680	0	696902400	0
	140714	0	15358400	7.23821e+07	1841136000	47558360
	229096080	0	1616215840	146649204	1660859200	226780000
	95920272	0	1994098800	0	0	0
	31212316	0	568639120	0	0	219230
	0	0	950360880	0	0	0
	66921160	0	1009345200	0		0
	0	0	1230115560	8.29086e+06		0
	132621244	0	29737616	605277		0
	59460480	0	2421480000	0		526344320

## Sheet: DENV-1
DENV-1 mono-infection
Data are presented as DENV-1 copies per tissue, zeroes represent samples with no detectable infection, each sample is a single head/thorax from a female mosquito
WT - No Wolbachia
Mel - infected by the wMel Wolbachia strain
	7dpi	7dpi	14dpi	14dpi	21dpi	21dpi
	WT	Mel	WT	Mel	WT	Mel
	345938	0	6.14018e+06	0	3.81907e+06	0
	117152	0	12788216	5292612	1.20421e+07	1.66324e+06
	0	0	1.19466e+06	0	5.12638e+06	0
	0	0	7678496	0	3.30843e+06	0
	362598	0	8.84863e+06	0	5859144	0
	121839	0	1.39175e+07	0	3.67408e+06	0
	0	0	4.31686e+06	0	41233192	0
	0	0	8152704	0	1.34855e+07	0
	0	0	24032560	0	8.29706e+06	813322
	314690	0	15035640	0	4.60186e+06	0
	253221	0	28336136	0	55543364	250759
	0	0	1.00723e+08	0	2.47536e+07	0
	0	0	6667218	0	34139920	0
	320375	0	6.44202e+06	0	0	0
	318987	0	14224848	0	29889300	0
	0	0	5.66965e+06	0	5.48351e+07	0
	232572	0	14450040	0	23084928	0
	0	0	2.6166e+07	0	6.41197e+07	0
	175284	0	2.76846e+06	0		0
	275943	0	39158880	0		0

## Sheet: DENV-3
DENV-3 mono-infection
Data are presented as DENV-3 copies per tissue, zeroes represent samples with no detectable infection, each sample is a single head/thorax from a female mosquito
WT - No Wolbachia
Mel - infected by the wMel Wolbachia strain
	7dpi	7dpi	14dpi	14dpi	21dpi	21dpi
	WT	Mel	WT	Mel	WT	Mel
	0	0	0	0	23246.1	18919.2
	0	0	1.86661e+06	0	13836.6	0
	0	0	0	0	28383.4	0
	0	0	1.36806e+06	0	56283.2	0
	0	0	0	0	0	12195.3
	0	0	0	0	70809.6	0
	0	0	0	0	0	209536
	0	0	2.34896e+06	0	0	0
	0	0	311472	0	49617.4	0
	0	0	0	0	85387.8	0
	0	0	0	0	122428	0
	0	0	0	0	75991.7	0
	92901.8	0	748737	0	0	0
	4.79106e+06	0	457856	0	312417	0
	0	0	97920.4	0	199738	0
	0	0	0	0	237088	0
	0	0	182585	0	0	0
	161245	0	317201	0	732028	0
	0	0	0	0		0
	0	0	708523	0		0

## Sheet: ZIKV-DENV-1
ZIKV/DENV-1 co-infection
Data are presented as ZIKV or DENV-1 copies per tissue, zeroes represent samples with no detectable infection, each sample is a single head/thorax from a female mosquito
WT - No Wolbachia
Mel - infected by the wMel Wolbachia strain
Experiment 1
	7dpi	7dpi	7dpi	7dpi	14dpi	14dpi	14dpi	14dpi	21dpi	21dpi	21dpi	21dpi
	WT	WT	Mel	Mel	WT	WT	Mel	Mel	WT	WT	Mel	Mel
	ZIKV	DENV-1	ZIKV	DENV-1	ZIKV	DENV-1	ZIKV	DENV-1	ZIKV	DENV-1	ZIKV	DENV-1
	0	0	0	237669	0	0	0	0	2.59519e+08	3.24338e+06	0	0
	0	0	0	0	0	0	0	0	339150240	4.05388e+06	0	0
	3.93376e+06	275778	0	0	15601180	0	0	0	338300400	2185272	1.19554e+08	1.61577e+06
	319187	151335	0	0	42308004	32983244	0	0	0	7.72514e+06	0	0
	9.14832e+06	261291	0	0	19727.2	4916340	0	0	0	4.70454e+06	0	0
	6.77918e+06	617937	0	0	4278890	3968580	0	0	0	4.55023e+06	0	0
	807201	0	0	0	37020540	36573540	0	0	366368760	4048580	0	0
	0	0	0	0	36564240	38334016	0	0	22755.5	7.46434e+06	0	0
	19510.8	2.20629e+06	0	0	345018240	116327040	0	0	4.7245e+08	5805688	0	0
	36133.4	408250	0	0	119259080	39529912	0	0	262735	0	0	0
	32973360	781934	0	0	5.16689e+06	13341564	0	0	264909408	8.38399e+06	0	0
	0	0	0	0	0	0	0	0	0	7.13242e+06	0	0
	0	0	0	0	0	8.34118e+06	0	0	671199984	1.23957e+07	0	0
	0	0	0	0	151990880	8.00423e+06	0	0	0	4.6828e+06	0	0
	18831216	192841	0	0	0	12243764	0	0	0	0	0	0
	1.56197e+06	427508	0	0	9476900	20370000	0	0	0	2.34346e+06	0	0
	0	0	0	0	34057672	20875272	0	0	0	689363	0	0
	19643080	2395708	0	0	0	4.31084e+06	0	0	422355780	4.44336e+06	0	0
	760081	287481	0	0	515996	7.95906e+06	0	0	938684376	1.09294e+07	1.81848e+06	113375
	2644972	359911	0	0	74832912	29584896	0	0	0	571779	0	0
Experiment 2
	7dpi	7dpi	7dpi	7dpi	14dpi	14dpi	14dpi	14dpi	21dpi	21dpi	21dpi	21dpi
	WT	WT	Mel	Mel	WT	WT	Mel	Mel	WT	WT	Mel	Mel
	ZIKV	DENV-1	ZIKV	DENV-1	ZIKV	DENV-1	ZIKV	DENV-1	ZIKV	DENV-1	ZIKV	DENV-1
	0	12440	0	0	37800	206000	0	56800	232000000	252000	0	153000
	810000	97200	0	0	62000000	470000	0	81400	154600000	620000	0	0
	0	0	0	0	37800	206000	0	56800	1672000000	820000	0	92600
	0	0	0	0	62000000	470000	0	81400	0	912000	91200	54400
	0	13180	0	0	0	280000	0	0	2260000000	1498000	0	0
	0	21200	0	0	0	338000	0	0	0	2440000	0	0
	0	0	0	0	0	662000	0	0	0	1860000	0	170600
	0	23000	0	0	0	1028000	0	0	0	2220000	0	0
	0	10180	34800	0	0	966000	0	0	0	39600	0	3800
	0	55000	27000	0	408000000	1192000	0	322000	0	280000	0	21600
	0	18480	0	0	392000000	932000	0	0	42800	11000	804000	18940
	0	21000	0	0	0	550000	0	0	3720000	28400	0	0
	0	39800	0	0	120600000	87600	0	0	764000000	364000	23200	0
	0	52800	0	0	0	87600	0	0	0	234000	0	0
	0	6960	0	0	102200000	276000	0	0	0	336000	0	0
	6000000	61800	0	7340	0	47400	23400	0	0	0	0	163800
	0	70000	0	0	0	119400	0	0	0	0	0	53600
	0	72400	0	0	48800	100000	0	0	0	1236000	12580	0
					0	0	0	0	1332000000	798000	0	0
									284000000	612000

## Sheet: ZIKV-DENV-3
ZIKV/DENV-3 co-infection
Data are presented as ZIKV or DENV-3 copies per tissue, zeroes represent samples with no detectable infection, each sample is a single head/thorax from a female mosquito
WT - No Wolbachia
Mel - infected by the wMel Wolbachia strain
Experiment 1
	7dpi	7dpi	7dpi	7dpi	14dpi	14dpi	14dpi	14dpi	21dpi	21dpi	21dpi	21dpi
	WT	WT	Mel	Mel	WT	WT	Mel	Mel	WT	WT	Mel	Mel
	ZIKV	DENV-3	ZIKV	DENV-3	ZIKV	DENV-3	ZIKV	DENV-3	ZIKV	DENV-3	ZIKV	DENV-3
	3986710	0	0	0	0	0	0	0	3986710	0	44562960	0
	0	0	438015	0	0	0	0	0	0	0	55475.1	0
	37684348	0	0	0	289118400	0	0	0	37684348	0	0	0
	64904444	0	0	0	606816000	0	0	0	6.49044e+07	0	0	0
	73712500	0	0	0	1.14213e+08	0	0	0	73712500	0	0	0
	3.2685e+06	0	0	0	623040000	0	0	0	3.2685e+06	0	0	0
	5.86269e+06	0	0	0	192459680	747084	0	0	5.86269e+06	0	0	0
	333754400	1889344	0	0	1.02394e+09	232854	0	0	333754400	1889344	0	0
	1.16712e+06	0	0	0	958868480	928576	0	0	1.16712e+06	0	0	0
	1020863480	485474	0	0	497302560	2.7121e+06	2331364	0	1020863480	485474	0	0
	50794.4	0	0	0	2.52374e+09	2.90694e+06	0	0	50794.4	0	0	0
	66858800	0	0	0	415840720	0	1.15509e+07	0	6.68588e+07	0	4.9763e+07	0
	2.01295e+06	143007	0	0	0	0	0	0	2.01295e+06	143007	0	0
	29477580	0	0	0	662298720	0	0	0	29477580	0	0	0
	80611824	0	0	0	5.95759e+08	0	0	0	8.06118e+07	0	0	0
	1.19063e+06	0	0	0	319236760	0	0	0	1.19063e+06	0	2.76494e+07	0
	73887360	0	0	0	8.15854e+08	0	41158.6	0	73887360	0	0	0
	124630560	101703	0	0	7.49413e+08	0	0	0	124630560	101703	0	0
	7.12792e+06	0	0	0	277747160	0	0	0	7.12792e+06	0	8.81306e+06	0
	679203	37979.9	111068	0	162632880	0	0	0	679203	37979.9	0	0
Experiment 2
	7dpi	7dpi	7dpi	7dpi	14dpi	14dpi	14dpi	14dpi	21dpi	21dpi	21dpi	21dpi
	WT	WT	Mel	Mel	WT	WT	Mel	Mel	WT	WT	Mel	Mel
	ZIKV	DENV-3	ZIKV	DENV-3	ZIKV	DENV-3	ZIKV	DENV-3	ZIKV	DENV-3	ZIKV	DENV-3
	0	2600	0	0	34400000	0	0	0	1748000000	0	17600	0
	0	0	0	0	358000000	0	0	0	1262000000	17180	0	0
	61400	0	0	0	0	0	13960000	0	1442000000	0	0	0
	37200	0	0	0	682000000	0	0	0	1482000000	0	7580	0
	3180000	0	0	0	594000000	0	0	0	0	0	0	0
	4200000	0	0	0	34400000	0	0	0	1994000000	0	0	0
	0	0	0	0	358000000	0	0	0	326000	25800	7500000	0
	0	0	0	0	954000	0	0	0	2460000000	59800	0	0
	0	0	0	0	94600000	0	0	0	3280000000	21000	0	0
	350000	2940	0	0	278000000	0	0	0	784000000	20200	366000	0
	42600	0	0	0	208000000	0	0	0	1668000000	0	0	0
	0	0	0	0	0	42200	0	0	1116000000	100000	0	0
	1428000	0	0	0	0	0	36200	0	9760000	0	0	0
	0	5120	0	0	18120000	0	73800000	0	7360000	0	0	2320
	0	0	0	0	0	0	21600	0			0	0
			0	0	21800000	0	19780	0			0	0
			11720	0	16980000	0	0	0			0	0
			0	0			150800	0			0	0
			0	0			0	0			0	6540
							53600	0			0	2640
