# Supplementary material for: Pathogen blocking in Wolbachia-infected Aedes aegypti is not affected by Zika and dengue virus co-infection
Source: PLoS Negl Trop Dis. 2019 May 20;13(5):e0007443. doi: 10.1371/journal.pntd.0007443 (PMC6544317; doi:10.1371/journal.pntd.0007443)
Supplement: S3 File — (XLSX) [file pntd.0007443.s003.xlsx]

## Sheet: Sheet1
S3 File - Saliva Injection Data
Data: Each line represents a single WT mosquito injected with saliva sample (A through AF) collected from a WT or Mel mosquito at either 14dpi or 21dpi
Mosquito samples were screened for the presence of RpS17 (host control), DENV and ZIKV
	Presence/Absence data
									Positive	1
	Mosquito line	Saliva collection time (days)	Saliva	Sample code	RPS17	DENV	ZIKV		Negative	0
	WT	14	A	A1	1	1	0
	WT	14	A	A2	1	1	0
	WT	14	A	A3	1	1	0
	WT	14	A	A4	1	1	0			Prevalence of infection
	WT	21	B	B1	1	1	1
	WT	21	B	B2	1	1	1				WT							Mel
	WT	21	B	B3	1	0	1
	WT	21	B	B4	1	0	1				Line	Uninfected	DENV	ZIKV	DENV/ZIKV			Line	Uninfected	DENV	ZIKV	DENV/ZIKV
	WT	21	B	B5	1	0	1			14dpi							14dpi
	WT	21	B	B6	1	0	1				I	0	75	0	25			G	50	50	0	0
	WT	21	B	B7	1	0	1				T	62.5	25	12.5	0			O	0	0	100	0
	WT	21	B	B8	1	0	1				K	75	25	0	0			Y	100	0	0	0
	WT	21	C	C1	1	1	1				A	0	100	0	0			Z	100	0	0	0
	WT	21	C	C2	1	1	1				J	0	0	57.1429	42.8571			AA	100	0	0	0
	WT	21	C	C3	1	1	1				S	100	0	0	0			AB	100	0	0	0
	WT	21	C	C4	1	1	1				B	0	0	75	25			AC	100	0	0	0
	WT	21	C	C5	1	0	1
	WT	21	C	C6	1	0	1			21dpi							21dpi
	WT	21	C	C7	1	0	1				D	0	12.5	12.5	75			H	50	50	0	0
	WT	21	C	C8	1	0	1				E	0	12.5	62.5	25			P	100	0	0	0
	WT	21	D	D1	1	1	1				C	0	0	50	50			W	100	0	0	0
	WT	21	D	D2	1	1	1				M	37.5	0	50	12.5			R	100	0	0	0
	WT	21	D	D3	1	1	1				U	0	0	100	0			Q	37.5	0	0	62.5
	WT	21	D	D4	1	1	0				F	0	0	37.5	62.5			X	100	0	0	0
	WT	21	D	D5	1	1	1				L	12.5	0	50	37.5			AD	100	0	0	0
	WT	21	D	D6	1	1	1				N	0	0	100	0			AE	62.5	37.5	0	0
	WT	21	D	D7	1	1	1				V	0	0	100	0			AF	100	0	0	0
	WT	21	D	D8	1	0	1
	WT	21	E	E1	1	1	1
	WT	21	E	E2	1	0	1
	WT	21	E	E3	1	0	1
	WT	21	E	E4	1	1	1
	WT	21	E	E5	1	0	1
	WT	21	E	E6	1	1	0
	WT	21	E	E7	1	0	1
	WT	21	E	E8	1	0	1
	WT	21	F	F1	1	1	1
	WT	21	F	F2	1	1	1
	WT	21	F	F3	1	1	1
	WT	21	F	F4	1	1	1
	WT	21	F	F5	1	0	1
	WT	21	F	F6	1	0	1
	WT	21	F	F7	1	1	1
	WT	21	F	F8	1	0	1
	Mel	14	G	G1	1	1	0
	Mel	14	G	G2	1	1	0
	Mel	14	G	G3	1	1	0
	Mel	14	G	G4	1	1	0
	Mel	14	G	G5	1	0	0
	Mel	14	G	G6	1	0	0
	Mel	14	G	G7	1	0	0
	Mel	14	G	G8	1	0	0
	Mel	21	H	H1	1	1	0
	Mel	21	H	H2	1	1	0
	Mel	21	H	H3	1	1	0
	Mel	21	H	H4	1	1	0
	Mel	21	H	H5	1	0	0
	Mel	21	H	H6	1	0	0
	Mel	21	H	H7	1	0	0
	Mel	21	H	H8	1	0	0
	WT	14	I	I1	1	1	1
	WT	14	I	I2	1	1	1
	WT	14	I	I3	1	1	0
	WT	14	I	I4	1	1	0
	WT	14	I	I5	1	1	0
	WT	14	I	I6	1	1	0
	WT	14	I	I7	1	1	0
	WT	14	I	I8	1	1	0
	WT	14	J	J1	1	1	1
	WT	14	J	J2	1	1	1
	WT	14	J	J3	1	0	1
	WT	14	J	J4	1	1	1
	WT	14	J	J5	1	0	1
	WT	14	J	J6	1	0	1
	WT	14	J	J7	1	0	1
	WT	14	K	K1	1	1	0
	WT	14	K	K2	1	1	0
	WT	14	K	K3	1	0	0
	WT	14	K	K4	1	0	0
	WT	14	K	K5	1	0	0
	WT	14	K	K6	1	0	0
	WT	14	K	K7	1	0	0
	WT	14	K	K8	1	0	0
	WT	21	L	L1	1	1	1
	WT	21	L	L2	1	1	1
	WT	21	L	L3	1	1	1
	WT	21	L	L4	1	0	1
	WT	21	L	L5	1	0	1
	WT	21	L	L6	1	0	0
	WT	21	L	L7	1	0	1
	WT	21	L	L8	1	0	1
	WT	21	M	M1	1	1	1
	WT	21	M	M2	1	0	0
	WT	21	M	M3	1	0	0
	WT	21	M	M4	1	0	1
	WT	21	M	M5	1	0	0
	WT	21	M	M6	1	0	1
	WT	21	M	M7	1	0	1
	WT	21	M	M8	1	0	1
	WT	21	N	N1	1	0	1
	WT	21	N	N2	1	0	1
	WT	21	N	N3	1	0	1
	WT	21	N	N4	1	0	1
	WT	21	N	N5	1	0	1
	WT	21	N	N6	1	0	1
	WT	21	N	N7	1	0	1
	WT	21	N	N8	1	0	1
	Mel	14	O	O1	1	0	1
	Mel	14	O	O2	1	0	1
	Mel	14	O	O3	1	0	1
	Mel	14	O	O4	1	0	1
	Mel	14	O	O5	1	0	1
	Mel	14	O	O6	1	0	1
	Mel	14	O	O7	1	0	1
	Mel	14	O	O8	1	0	1
	Mel	21	P	P1	1	0	0
	Mel	21	P	P2	1	0	0
	Mel	21	P	P3	1	0	0
	Mel	21	P	P4	1	0	0
	Mel	21	P	P5	1	0	0
	Mel	21	P	P6	1	0	0
	Mel	21	P	P7	1	0	0
	Mel	21	P	P8	1	0	0
	Mel	21	Q	Q1	1	0	0
	Mel	21	Q	Q2	1	0	1
	Mel	21	Q	Q3	1	0	0
	Mel	21	Q	Q4	1	0	0
	Mel	21	Q	Q5	1	0	1
	Mel	21	Q	Q6	1	0	1
	Mel	21	Q	Q7	1	0	1
	Mel	21	Q	Q8	1	0	1
	Mel	21	R	R1	1	0	0
	Mel	21	R	R2	1	0	0
	Mel	21	R	R3	1	0	0
	Mel	21	R	R4	1	0	0
	Mel	21	R	R5	1	0	0
	Mel	21	R	R6	1	0	0
	Mel	21	R	R7	1	0	0
	Mel	21	R	R8	1	0	0
	WT	14	S	S1	1	0	0
	WT	14	S	S2	1	0	0
	WT	14	S	S3	1	0	0
	WT	14	S	S4	1	0	0
	WT	14	S	S5	1	0	0
	WT	14	S	S6	1	0	0
	WT	14	S	S7	1	0	0
	WT	14	S	S8	1	0	0
	WT	14	T	T1	1	0	0
	WT	14	T	T2	1	0	0
	WT	14	T	T3	1	0	0
	WT	14	T	T4	1	0	0
	WT	14	T	T5	1	0	1
	WT	14	T	T6	1	1	0
	WT	14	T	T7	1	1	0
	WT	14	T	T8	1	0	0
	WT	21	U	U1	1	0	1
	WT	21	U	U2	1	0	1
	WT	21	U	U3	1	0	1
	WT	21	U	U4	1	0	1
	WT	21	U	U5	1	0	1
	WT	21	U	U6	1	0	1
	WT	21	U	U7	1	0	1
	WT	21	U	U8	1	0	1
	WT	21	V	V1	1	0	1
	WT	21	V	V2	1	0	1
	WT	21	V	V3	1	0	1
	WT	21	V	V4	1	0	1
	WT	21	V	V5	1	0	1
	WT	21	V	V6	1	0	1
	WT	21	V	V7	1	0	1
	WT	21	V	V8	1	0	1
	Mel	21	W	W1	1	0	0
	Mel	21	W	W2	1	0	0
	Mel	21	W	W3	1	0	0
	Mel	21	W	W4	1	0	0
	Mel	21	W	W5	1	0	0
	Mel	21	W	W6	1	0	0
	Mel	21	W	W7	1	0	0
	Mel	21	W	W8	1	0	0
	Mel	21	X	X1	1	0	0
	Mel	21	X	X2	1	0	0
	Mel	21	X	X3	1	0	0
	Mel	21	X	X4	1	0	0
	Mel	21	X	X5	1	0	0
	Mel	21	X	X6	1	0	0
	Mel	21	X	X7	1	0	0
	Mel	21	X	X8	1	0	0
	Mel	14	Y	Y1	1	0	0
	Mel	14	Y	Y2	1	0	0
	Mel	14	Y	Y3	1	0	0
	Mel	14	Y	Y4	1	0	0
	Mel	14	Y	Y5	1	0	0
	Mel	14	Y	Y6	1	0	0
	Mel	14	Y	Y7	1	0	0
	Mel	14	Y	Y8	1	0	0
	Mel	14	Z	Z1	1	0	0
	Mel	14	Z	Z2	1	0	0
	Mel	14	Z	Z3	1	0	0
	Mel	14	Z	Z4	1	0	0
	Mel	14	Z	Z5	1	0	0
	Mel	14	Z	Z6	1	0	0
	Mel	14	Z	Z7	1	0	0
	Mel	14	Z	Z8	1	0	0
	Mel	14	AA	AA1	1	0	0
	Mel	14	AA	AA2	1	0	0
	Mel	14	AA	AA3	1	0	0
	Mel	14	AA	AA4	1	0	0
	Mel	14	AA	AA5	1	0	0
	Mel	14	AA	AA6	1	0	0
	Mel	14	AA	AA7	1	0	0
	Mel	14	AA	AA8	1	0	0
	Mel	14	AB	AB1	1	0	0
	Mel	14	AB	AB2	1	0	0
	Mel	14	AB	AB3	1	0	0
	Mel	14	AB	AB4	1	0	0
	Mel	14	AB	AB5	1	0	0
	Mel	14	AB	AB6	1	0	0
	Mel	14	AB	AB7	1	0	0
	Mel	14	AB	AB8	1	0	0
	Mel	14	AC	AC1	1	0	0
	Mel	14	AC	AC2	1	0	0
	Mel	14	AC	AC3	1	0	0
	Mel	14	AC	AC4	1	0	0
	Mel	14	AC	AC5	1	0	0
	Mel	14	AC	AC6	1	0	0
	Mel	14	AC	AC7	1	0	0
	Mel	14	AC	AC8	1	0	0
	Mel	21	AD	AD1	1	0	0
	Mel	21	AD	AD2	1	0	0
	Mel	21	AD	AD3	1	0	0
	Mel	21	AD	AD4	1	0	0
	Mel	21	AD	AD5	1	0	0
	Mel	21	AD	AD6	1	0	0
	Mel	21	AD	AD7	1	0	0
	Mel	21	AD	AD8	1	0	0
	Mel	21	AE	AE1	1	0	0
	Mel	21	AE	AE2	1	0	0
	Mel	21	AE	AE3	1	1	0
	Mel	21	AE	AE4	1	0	0
	Mel	21	AE	AE5	1	1	0
	Mel	21	AE	AE6	1	0	0
	Mel	21	AE	AE7	1	0	0
	Mel	21	AE	AE8	1	1	0
	Mel	21	AF	AF1	1	0	0
	Mel	21	AF	AF2	1	0	0
	Mel	21	AF	AF3	1	0	0
	Mel	21	AF	AF4	1	0	0
	Mel	21	AF	AF5	1	0	0
	Mel	21	AF	AF6	1	0	0
	Mel	21	AF	AF7	1	0	0
	Mel	21	AF	AF8	1	0	0
