# Supplementary material for: Pathogen blocking in Wolbachia-infected Aedes aegypti is not affected by Zika and dengue virus co-infection
Source: PLoS Negl Trop Dis. 2019 May 20;13(5):e0007443. doi: 10.1371/journal.pntd.0007443 (PMC6544317; doi:10.1371/journal.pntd.0007443)
Supplement: S4 File — (XLSX) [file pntd.0007443.s004.xlsx]

## Sheet: defc
S4 File - Gene Expression Data
Data: relative expression for defc:rps17
	WT Mock	Mel Mock	WT DENV-1	Mel DENV-1	WT ZIKV	Mel ZIKV	WT D/Z	Mel D/Z
	0.0032	0.00864	0.00297	0.00516	0.00542	0.0318	0.00381	0.0112			Tests of Model Effects
	0.00238	0.0118	0.00151	0.0109	0.00245	0.0129	0.00146	0.0172				Type III
	0.00554	0.00737	0.00266	0.00682	0.00319	0.0125	0.0042	0.0126		Source	Wald Chi-Square	df	Sig.
	0.00378	0.0177	0.0044	0.0118	0.00187	0.00726	0.00308	0.00572		(Intercept)	310.96	1	<0.0001
	0.00287	0.00505	0.00294	0.0115	0.00379	0.00861	0.00174	0.0305		Wolbachia	115.896	1	<0.0001
	0.00375	0.0104	0.00216	0.00824	0.00209	0.0146	0.00322	0.0245		Virus	8.009	3	0.046
	0.00609	0.0073	0.00308	0.00709	0.00259	0.0181	0.00288	0.0163		Wolbachia * Virus	10.354	3	0.016
	0.00325	0.02	0.00178	0.0123	0.00361	0.0108	0.00298	0.0195		Dependent Variable: Expression
	0.00275	0.01	0.00273	0.0187	0.00474	0.0139	0.00157	0.0244		Model: (Intercept), Wolbachia, Virus, Wolbachia * Virus
			0.00174	0.00515	0.00348	0.00434	0.00166	0.0164
			0.0034	0.00789	0.0037	0.00559	0.00127	0.00831		Pairwise comparisons	MWU
			0.00275	0.00686	0.00493	0.0102	0.00175	0.0049
			0.0016		0.00213	0.00882	0.00186	0.00925		FDR	0.05		M=10
			0.00383		0.000874	0.0149		0.0233
			0.000984		0.00109					Test	P	i	Q
										wd vs md	0.0001	1	0.005
										wz vs mz	0.0001	2	0.01
										wdz vs mdz	0.0001	3	0.015
										wct vs mct	0.0002	4	0.02
										wct vs wd	0.0309	5	0.025
										wct vs wdz	0.0364	6	0.03
										mct vs mdz	0.1594	7	0.035
										wct vs wz	0.2631	8	0.04
										mct vs md	0.5197	9	0.045
										mct vs mz	0.5995	10	0.05
											Key
											w	WT
											m	Mel
											ct	Control/Mock infection
											d	DENV
											z	ZIKV
											dz	DENV/ZIKV co-infection

## Sheet: nfkbr
Data: relative expression for nfkbr:rps17
	WT Mock	Mel Mock	WT DENV-1	Mel DENV-1	WT ZIKV	Mel ZIKV	WT D/Z	Mel D/Z			Tests of Model Effects
	0.0322	0.0202	0.0228	0.017	0.0294	0.015	0.0322	0.0203				Type III
	0.0201	0.0145	0.0365	0.0182	0.0146	0.0191	0.0275	0.0167		Source	Wald Chi-Square	df	Sig.
	0.018	0.0201	0.0321	0.0157	0.0271	0.0203	0.0242	0.0217		(Intercept)	1645.63	1	<0.0001
	0.0204	0.0196	0.0225	0.0172	0.0227	0.022	0.0267	0.0157		wolb	23.217	1	<0.0001
	0.0207	0.0247	0.0189	0.0214	0.023	0.0273	0.0248	0.0095		virus	4.097	3	0.251
	0.0213	0.0191	0.0274	0.0135	0.0207	0.0172	0.0299	0.0154		wolb * virus	4.857	3	0.183
	0.0156	0.012	0.0188	0.0194	0.0168	0.0152	0.0207	0.0142		Dependent Variable: expression
	0.0103	0.015	0.0174	0.0212	0.0199	0.0174	0.0132	0.0174		Model: (Intercept), wolb, virus, wolb * virus
	0.016	0.0191	0.018	0.00975	0.0236	0.0147	0.0221	0.0125
	0.0189	0.0192	0.0229	0.00975	0.02	0.0168	0.0165	0.013		Pairwise comparisons	MWU
			0.0263	0.0252	0.0244	0.0113	0.0334	0.0206
			0.0337	0.0263	0.0227	0.0155	0.0227	0.0247		FDR	0.05		M=10
			0.0255	0.0253	0.0241	0.0183	0.0338	0.032
			0.0172	0.0212	0.0285	0.0191	0.0375	0.0219		Test	P	i	Q
			0.0249	0.0202	0.0307		0.0151	0.0107		wz vs mz	0.002	1	0.005
										wdz vs mdz	0.0032	2	0.01
										wd vs md	0.0202	3	0.015
										wct vs wdz	0.0254	4	0.02
										wct vs bz	0.0427	5	0.025
										wct vs wd	0.0526	6	0.03
										mct vs mdz	0.5164	7	0.035
										mct vs md	0.6139	8	0.04
										wct vs mct	0.6435	9	0.045
										mct vs mz	0.8171	10	0.05
											Key
											w	WT
											m	Mel
											ct	Control/Mock infection
											d	DENV
											z	ZIKV
											dz	DENV/ZIKV co-infection

## Sheet: npc1b
Data: relative expression for npc1b:rps17
	WT Mock	Mel Mock	WT DENV-1	Mel DENV-1	WT ZIKV	Mel ZIKV	WT D/Z	Mel D/Z			Tests of Model Effects
	0.000689	0.000173	0.000337	8.43e-05	0.000609	0.000293	0.00072	0.00134				Type III
	5.04e-05	0.000936	0.000124	0.000381	0.000282	0.000142	0.00119	0.0015		Source	Wald Chi-Square	df	Sig.
	0.000382	0.00017	0.000264	0.00063	0.000252	0.000409	0.000296	0.000207		(Intercept)	132.851	1	<0.0001
	5.77e-05	0.00144	0.00227	0.000127	0.000479	4.75e-05	5.19e-05	0.000401		wolb	5.374	1	0.02
	0.000321	0.00159	0.000655	0.000242	0.00028	0.000291	0.00025	0.000286		virus	12.5	3	0.006
	0.00047	0.00363	0.0012	9.2e-05	0.000767	0.000302	0.000418	0.000374		wolb * virus	26.226	3	0
	0.000675	0.0018	0.000253	0.00061	4.32e-05	0.00125	0.000611	4.99e-05		Dependent Variable: expression
	0.000226	0.00135	0.000242	4.33e-05	0.00029	6.28e-05	4.55e-05	0.00104		Model: (Intercept), wolb, virus, wolb * virus
	0.000682	0.00345	0.000769	0.000708	0.000707	0.00191	0.00021	0.00147
		0.00144	0.00211	0.000349	0.000664	0.000931	0.000346	0.00093		Pairwise comparisons	MWU
			0.00112	7.23e-05	0.000365	0.000557	7.59e-05	0.000189
			0.000729		0.000435	0.000209	0.00109	0.000302		FDR	0.05		M=10
			0.000591		0.000191	0.000367	0.000794	0.000654
			0.000353		7.41e-05			0.00027		Test	P	i	Q
										mct vs md	0.0015	1	0.005
										wct vs mct	0.0096	2	0.01
										mct vs mz	0.0171	3	0.015
										wd vs md	0.0218	4	0.02
										mct vs mdz	0.0467	5	0.025
										wct vs wd	0.1794	6	0.03
										wdz vs mdz	0.4583	7	0.035
										wz vs mz	0.83	8	0.04
										wct vs wdz	0.8446	9	0.045
										wct vs wz	0.9263	10	0.05
											Key
											w	WT
											m	Mel
											ct	Control/Mock infection
											d	DENV
											z	ZIKV
											dz	DENV/ZIKV co-infection

## Sheet: pcp
Data: relative expression for pcp:rps17
	WT Mock	Mel Mock	WT DENV-1	Mel DENV-1	WT ZIKV	Mel ZIKV	WT D/Z	Mel D/Z			Tests of Model Effects
	0.0224	0.00655	0.00401	0.0156	0.00804	0.0175	0.00518	0.00798				Type III
	0.0194	0.0124	0.00546	0.0137	0.00698	0.0126	0.00554	0.0349		Source	Wald Chi-Square	df	Sig.
	0.00948	0.00824	0.00764	0.0236	0.0113	0.0156	0.00657	0.0252		(Intercept)	340.748	1	<0.0001
	0.00491	0.02	0.00793	0.0146	0.0101	0.0136	0.00801	0.0185		wolb	12.659	1	<0.0001
	0.0109	0.0178	0.00651	0.00815	0.00576	0.0109	0.0143	0.0193		virus	5.437	3	0.142
	0.00573	0.00759	0.00625	0.00575	0.00591	0.00366	0.0108	0.0125		wolb * virus	7.267	3	0.064
	0.0153	0.00451	0.00753	0.00938	0.0124	0.00691	0.00688	0.0093		Dependent Variable: expression
	0.00374	0.00676	0.00405	0.00737	0.00344	0.00524	0.00488	0.0058		Model: (Intercept), wolb, virus, wolb * virus
	0.00864	0.011	0.0064	0.00485	0.0044	0.00627	0.0174	0.0266
	0.00755	0.00498	0.00495	0.00909	0.00841	0.0225	0.00597	0.00429		Pairwise comparisons	MWU
			0.00502	0.0285	0.011	0.00611	0.0108	0.00913
			0.0127	0.0163	0.00429	0.00785	0.006	0.00705		FDR	0.05		M=10
			0.00845	0.0272	0.00389	0.0121	0.00817	0.0106
			0.00477	0.00854	0.00529	0.00659	0.0178	0.0274		Test	P	i	Q
				0.00949		0.00664	0.00387			bd vs md	0.0006	1	0.005
										bdz vs mdz	0.0357	2	0.01
										bct vs bd	0.0841	3	0.015
										bz vs mz	0.1121	4	0.02
										mct vs md	0.2164	5	0.025
										bct vs bz	0.235	6	0.03
										mct vs mdz	0.2852	7	0.035
										bct vs bdz	0.4527	8	0.04
										bct vs mct	0.9118	9	0.045
										mct vs mz	0.9783	10	0.05

## Sheet: tsf
Data
	WT Mock	Mel Mock	WT DENV-1	Mel DENV-1	WT ZIKV	Mel ZIKV	WT D/Z	Mel D/Z
	0.019	0.263	0.0203	0.276	0.0163	0.721	0.0228	0.184			Tests of Model Effects
	0.104	0.224	0.016	0.329	0.0169	0.342	0.0257	1.02				Type III
	0.324	0.177	0.0307	0.22	0.0221	0.381	0.0194	0.625		Source	Wald Chi-Square	df	Sig.
	0.106	0.379	0.0282	0.121	0.0166	0.154	0.0241	0.218		(Intercept)	149.895	1	<0.0001
	0.0275	0.345	0.00998	0.299	0.0133	0.353	0.0482	0.843		wolb	91.826	1	<0.0001
	0.0275	0.311	0.0195	0.2	0.0157	0.512	0.0146	0.464		virus	8.747	3	0.033
	0.0352	0.259	0.0135	0.474	0.0341	0.185	0.0255	0.497		wolb * virus	10.288	3	0.016
	0.135	0.106	0.0169	0.152	0.0114	0.226	0.01	0.242		Dependent Variable: expression
	0.0289	0.379	0.0228	0.0629	0.0128	0.177	0.0288	0.626		Model: (Intercept), wolb, virus, wolb * virus
	0.0403	0.225	0.0154	0.299	0.011	0.432	0.0108	0.435
			0.0159	0.253	0.0203	0.109	0.02	0.0895		Pairwise comparisons	MWU
			0.0151	0.171	0.0213	0.138	0.0247	0.052
			0.0155	0.0347		0.148	0.0131	0.0994		FDR	0.05		M=10
			0.0335	0.0995		0.136	0.0331	0.23
			0.0135					0.639		Test	P	i	Q
										bd vs md	< 0.0001	1	0.005
										bz vs mz	< 0.0001	2	0.01
										bdz vs mdz	< 0.0001	3	0.015
										bct vs bz	0.0001	4	0.02
										bct vs bd	0.0003	5	0.025
										bct vs mct	0.0008	6	0.03
										bct vs bdz	0.0023	7	0.035
										mct vs md	0.1672	8	0.04
										mct vs mdz	0.3596	9	0.045
										mct vs mz	0.8972	10	0.05
